# Supplementary material for: Diversity of Marek’s Disease Virus Strains in Infections in Backyard and Ornamental Birds
Source: Animals (Basel). 2024 Oct 5;14(19):2867. doi: 10.3390/ani14192867 (PMC11482489; doi:10.3390/ani14192867)
Supplement: Supplementary file 1 [file animals-14-02867-s001.zip]

Archive with 1 entries (1 files):
- animals-3205474-supplementary.xlsx
