# Supplementary material for: Diversity of Marek’s Disease Virus Strains in Infections in Backyard and Ornamental Birds
Source: Animals (Basel). 2024 Oct 5;14(19):2867. doi: 10.3390/ani14192867 (PMC11482489; doi:10.3390/ani14192867)
Supplement: Supplementary file 1 [file animals-14-02867-s001.zip › animals-3205474-supplementary.xlsx]

## Sheet: Table S1
Table S1. Accession numbers and additional information of MDV strains used in the phylogenetic analysis.
Accesion number	Strain	Host Specie	Country	Isolation date	Meq length	PPPPs #
AB638841.1	Tokachi-m1	Anas platyrhynchos	Japan	2005	Meq	4
AB638842.1	Tokachi-m2	Anas platyrhynchos	Japan	2005	Meq	4
AB638843.1	Tokachi-p1	Anas acuta	Japan	2005	Meq	4
AB638844.1	Tokachi-s1	Anas poecilorhyncha	Japan	2005	Meq	4
AB638845.1	Tokachi-s2	Anas poecilorhyncha	Japan	2005	Meq	5
AB638846.1	Tokachi-w1	Anser albifrons	Japan	2005	Meq	5
AF147806.2	GA	not available	USA	1964	Meq	5
AF243438.1	Md5	Gallus gallus	USA	1977	Meq	4
AF493552.1	95	Gallus gallus	China	2002	Meq	3
AF493556.1	G2	Gallus gallus	China	2002	Meq	4
AY362707.1	BC-1	not available	USA	1970	L-Meq	7
AY362710.1	571	not available	USA	1989	Meq	4
AY362712.1	617A	not available	USA	1993	Meq	4
AY362714.1	549	not available	USA	1987	Meq	2
AY362715.1	595	not available	USA	1991	Meq	2
AY362716.1	643P	not available	USA	1994	Meq	2
AY362719.1	New	not available	USA	1999	Meq	2
AY362723.1	W	not available	USA	1999	Meq	4
AY362724.1	X	not available	USA	1997	Meq	2
AY362725.1	648A	not available	USA	1994	Meq	2
AY510475.1	Md11	Gallus gallus	USA	1978	Meq	4
AY571784.1	ATE	not available	Hungary	2000	Meq	5
DQ174459.1	YLO40920	not available	China	2005	Meq	3
DQ530348.1	CVI988	not available	Netherlands	1969	L-Meq	7
DQ534539.1	JM/102W	Gallus gallus	USA	1962	L-Meq	7
EF523390.1	RB-1B	not available	USA	1981	Meq	5
EF523771.1	FT158	not available	Australia	2002	L-Meq	5
EF523772.1	02LAR	not available	Australia	2002	L-Meq	5
EF523773.1	04CRE	not available	Australia	2004	L-Meq	5
EF523774.1	MPF57	not available	Australia	1994	L-Meq	5
EF523775.1	Woodlands1	not available	Australia	1992	L-Meq	5
EF546430.1	GXY2	not available	China	2007	Meq	3
EU032468.1	3004	not available	Russia	2007	L-Meq	7
EU427303.1	GX070060	not available	China	2008	Meq	3
EU427304.1	GX070079	not available	China	2008	Meq	3
EU499381.1	CU-2	Gallus gallus	USA	1970	L-Meq	7
EU697887.1	GX060167	Gallus gallus	China	2006	L-Meq	7
HF546084.1	HNGS101	Gallus gallus	China	2011	Meq	3
HF546091.1	HNLC107	Gallus gallus	China	2011	Meq	3
HG328238.1	Anhui001	not available	China	2013	Meq	3
HM488348.1	JM102	not available	USA	2010	L-Meq	7
HM749324.1	tn-n1	Gallus gallus	India	2010	Meq	5
HM749325.1	tn-n2	Gallus gallus	India	2010	Meq	4
HM749326.1	tn-n3	Gallus gallus	India	2010	Meq	4
HM991861.1	BY	Gallus gallus	China	2008	Meq	3
HQ290415.1	GXYL1	Gallus gallus	China	2005	Meq	3
HQ290416.1	GX070092	Gallus gallus	China	2007	Meq	3
HQ290417.1	GX080036	Gallus gallus	China	2008	Meq	3
HQ290418.1	GX080051	Gallus gallus	China	2008	Meq	3
HQ290419.1	GX080059	Gallus gallus	China	2008	Meq	3
HQ290420.1	GXY1	Gallus gallus	China	2005	Meq	3
HQ638140.1	5079	Gallus gallus	China	2010	Meq	3
HQ638141.1	DY01	Gallus gallus	China	2009	Meq	3
HQ638142.1	DY04	Gallus gallus	China	2009	Meq	3
HQ638143.1	MS01	Gallus gallus	China	2009	Meq	3
HQ638144.1	MS53	Gallus gallus	China	2009	Meq	3
HQ638145.1	MS57	Gallus gallus	China	2009	Meq	3
HQ638146.1	MS67	Gallus gallus	China	2009	Meq	3
HQ638147.1	NC01	Gallus gallus	China	2008	Meq	3
HQ638148.1	NC02	Gallus gallus	China	2010	Meq	3
HQ638149.1	LS	Gallus gallus	China	2008	Meq	3
HQ638150.1	TQ12	Gallus gallus	China	2009	Meq	4
HQ638151.1	TQ20	Gallus gallus	China	2009	Meq	3
HQ638152.1	WS03	Gallus gallus	China	2010	Meq	3
HQ638153.1	WS04	Gallus gallus	China	2010	Meq	3
HQ638154.1	XJ01	Gallus gallus	China	2010	Meq	3
HQ638155.1	XJ03	Gallus gallus	China	2010	Meq	3
HQ638156.1	YA	Gallus gallus	China	2008	Meq	3
HQ638157.1	YY	Gallus gallus	China	2008	Meq	3
HQ658609.1	LZY(HLJ/06/II)	Gallus gallus	China	2006	Meq	4
HQ658610.1	LCC(JL/08/I)	Gallus gallus	China	2008	Meq	3
HQ658611.1	LCD(SC/07/II)	Gallus gallus	China	2007	Meq	3
HQ658612.1	LCGZ(HLJ/07/I)	Gallus gallus	China	2007	Meq	5
HQ658613.1	LCZ(SC/07/III)	Gallus gallus	China	2007	Meq	3
HQ658614.1	LDH(JL/07/I)	Gallus gallus	China	2007	Meq	3
HQ658615.1	LFY(JL/06/II)	Gallus gallus	China	2006	Meq	3
HQ658616.1	LHC2(LN/08/II)	Gallus gallus	China	2008	Meq	3
HQ658617.1	LHC3(LN/08/III)	Gallus gallus	China	2008	Meq	3
HQ658618.1	LHC4(LN/08/IV)	Gallus gallus	China	2008	Meq	3
HQ658619.1	LHC5(LN/08/V)	Gallus gallus	China	2008	Meq	3
HQ658620.1	LHuaY(SC/07/IV)	Gallus gallus	China	2007	Meq	3
HQ658621.1	LLY(JL/06/I)	Gallus gallus	China	2006	Meq	3
HQ658622.1	LMS(SC/07/I)	Gallus gallus	China	2007	Meq	3
HQ658623.1	LNMG(NM/08/I)	Gallus gallus	China	2008	Meq	3
HQ658624.1	LQQHR(HLJ/07/II)	Gallus gallus	China	2007	Meq	3
HQ658625.1	LSY2(LN/07/I)	Gallus gallus	China	2007	Meq	3
HQ658626.1	LSY1(LN/06/I)	Gallus gallus	China	2006	Meq	3
HQ658627.1	LYC(HLJ/06/I)	Gallus gallus	China	2006	Meq	3
JF742597.1	814	Gallus gallus	China	1986	L-Meq	7
JQ314003.1	LMS	Gallus gallus	China	2007	Meq	3
JQ806361.1	p11	Gallus gallus	USA	2012	Meq	2
JQ806362.1	p31	Gallus gallus	USA	2012	Meq	2
JQ809691.1	p41	Gallus gallus	USA	2012	Meq	2
JQ809692.1	p61	Gallus gallus	USA	2012	Meq	2
JQ820250.1	p81	Gallus gallus	USA	2012	Meq	2
JQ836662.1	p101	Gallus gallus	USA	2012	Meq	2
JX844666.1	GX0101	Gallus gallus	China	2001	Meq	3
KC243262.1	Iraq3A	Gallus gallus	Iraq	2010	S-Meq	2
KC243263.1	Iraq6F	Gallus gallus	Iraq	2010	S-Meq	2
KC243264.1	Iraq10A	Gallus gallus	Iraq	2010	S-Meq	2
KC243265.1	Iraq42C	Gallus gallus	Iraq	2010	S-Meq	2
KC243266.1	Iraq51C	Gallus gallus	Iraq	2010	S-Meq	2
KC243267.1	Iraq52C	Gallus gallus	Iraq	2010	S-Meq	2
KC243268.1	Iraq57C	Gallus gallus	Iraq	2010	S-Meq	2
KC243269.1	Iraq59C	Gallus gallus	Iraq	2010	S-Meq	2
KC243270.1	Iraq95E	Gallus gallus	Iraq	2010	S-Meq	2
KC453972.1	2012006-1	Gallus gallus	China	2012	Meq	3
KC453973.1	2012006-2	Gallus gallus	China	2012	Meq	3
KC511815.1	SD2012-1	Gallus gallus	China	2012	Meq	3
KF895029.1	LDH-1758	Gallus gallus	India	2012	Meq	5
KF895030.1	LDH-2003	Gallus gallus	India	2012	Meq	5
KF895031.1	LDH-2483	Gallus gallus	India	2012	Meq	5
KF895032.1	LDH-2614	Gallus gallus	India	2012	Meq	5
KF895033.1	LDH-2700	Gallus gallus	India	2012	Meq	5
KF895034.1	LDH-2929	Gallus gallus	India	2012	Meq	4
KF895035.1	LDH-3262	Gallus gallus	India	2012	Meq	5
KM503120.1	NC	Gallus gallus	China	2013	Meq	3
KP144355.1	JZ2014	Gallus gallus	China	2014	Meq	2
KP144356.1	ZC2014	Gallus gallus	China	2014	Meq	3
KP888814.1	HW/2009	Gallus gallus	China	2009	Meq	5
KP888815.1	LCC	Gallus gallus	China	2011	Meq	3
KP888816.1	CY/1111	Gallus gallus	China	2011	Meq	3
KP888817.1	DL/1106	Gallus gallus	China	2011	Meq	3
KP888818.1	DL/1112	Gallus gallus	China	2011	Meq	3
KP888819.1	DQ/1102	Gallus gallus	China	2011	Meq	3
KP888820.1	HC/1110	Gallus gallus	China	2011	Meq	3
KP888821.1	HL/1111	Gallus gallus	China	2011	Meq	5
KP888822.1	LLY	Gallus gallus	China	2011	Meq	3
KP888823.1	MDJ/1103	Gallus gallus	China	2011	Meq	3
KP888824.1	MLHN/11	Gallus gallus	China	2011	Meq	3
KP888825.1	GM/11	Gallus gallus	China	2011	Meq	3
KP888826.1	WC/110	Gallus gallus	China	2011	Meq	3
KP888827.1	GYL/1208	Gallus gallus	China	2012	Meq	3
KP888828.1	SJZ/1208	Gallus gallus	China	2012	Meq	3
KP888829.1	HN/1203	Gallus gallus	China	2012	Meq	3
KP888830.1	Hrb/20120914	Gallus gallus	China	2012	Meq	3
KP888831.1	Hrb/120918	Gallus gallus	China	2012	Meq	3
KP888832.1	HT/1211	Gallus gallus	China	2012	Meq	3
KP888833.1	HYYM/1207	Gallus gallus	China	2012	Meq	3
KP888834.1	JLSY/1202	Gallus gallus	China	2012	Meq	3
KP888835.1	LNCY/1205	Gallus gallus	China	2012	Meq	3
KP888836.1	NT/1211	Gallus gallus	China	2012	Meq	3
KP888837.1	HT/1207	Gallus gallus	China	2012	Meq	3
KP888838.1	LTS	Gallus gallus	China	2012	Meq	3
KP888839.1	WC/1203	Gallus gallus	China	2012	Meq	3
KP888840.1	YC/1210	Gallus gallus	China	2012	Meq	3
KP888841.1	YH/1203	Gallus gallus	China	2012	Meq	3
KP888842.1	ZY/1203	Gallus gallus	China	2012	Meq	3
KP888843.1	CC/1312	Gallus gallus	China	2013	Meq	3
KP888844.1	CF/1312	Gallus gallus	China	2013	Meq	3
KP888845.1	DL/1311	Gallus gallus	China	2013	Meq	3
KP888846.1	DQ/1310	Gallus gallus	China	2013	Meq	3
KP888847.1	FY/1303	Gallus gallus	China	2013	Meq	3
KP888848.1	LY/1309	Gallus gallus	China	2013	Meq	3
KP888849.1	MDJ3/1301	Gallus gallus	China	2013	Meq	3
KP888850.1	MDJ4/1303	Gallus gallus	China	2013	Meq	5
KP888851.1	MDJ/01301	Gallus gallus	China	2013	Meq	3
KP888852.1	MDJ2/1301	Gallus gallus	China	2013	Meq	3
KP888853.1	MDJ5/1305	Gallus gallus	China	2013	Meq	3
KP888854.1	MDJ6/1309	Gallus gallus	China	2013	Meq	3
KP888855.1	NT/1312	Gallus gallus	China	2013	Meq	3
KP888856.1	QD/1311	Gallus gallus	China	2013	Meq	2
KP888857.1	MDJ/1212	Gallus gallus	China	2013	Meq	3
KT229639.1	GX15	Gallus gallus	China	2013	Meq	3
KT229640.1	GX36	Gallus gallus	China	2013	Meq	3
KT229641.1	GX74	Gallus gallus	China	2014	Meq	3
KT795529.1	DPR-Meq1	Gallus gallus	India	2014	Meq	5
KT795530.1	DPR-Meq2	Gallus gallus	India	2014	Meq	5
KT795531.1	DPR-Meq3	Gallus gallus	India	2014	Meq	3
KU058696.1	UDEACO-06/13	Gallus gallus	Colombia	2013	Meq	2
KU058697.1	UDEACO-07/13	Gallus gallus	Colombia	2013	Meq	3
KU058698.1	UDEACO-02/14	Gallus gallus	Colombia	2014	Meq	4
KU058699.1	UDEACO-03/14	Gallus gallus	Colombia	2014	Meq	4
KU058700.1	UDEACO-08/14	Gallus gallus	Colombia	2014	Meq	4
KU058701.1	UDEACO-04/13	Gallus gallus	Colombia	2014	Meq	2
KU173115.1	sd2	Gallus gallus	USA	2015	Meq	2
KU173116.1	sd1	Gallus gallus	USA	2015	Meq	2
KU173117.1	bf1	Gallus gallus	USA	2015	Meq	2
KU173118.1	bf2	Gallus gallus	USA	2015	Meq	2
KU173119.1	bd2	Gallus gallus	USA	2015	Meq	2
KU382454.1	2013032	Anser albifrons	China	2013	Meq	5
KU382455.1	2014021	Abrornis inornata	China	2014	Meq	3
KU382456.1	2014055	Poecile palustris	China	2014	Meq	3
KU744555.1	J-1	Gallus gallus	China	1974	Meq	5
KU744556.1	LCC	Gallus gallus	China	2011	Meq	3
KU744557.1	LTS	Gallus gallus	China	2011	Meq	3
KU744558.1	WC/1203	Gallus gallus	China	2012	Meq	3
KU744559.1	JL/1404	Gallus gallus	China	2014	Meq	3
KU744560.1	CC/1409	Gallus gallus	China	2014	Meq	3
KU744561.1	HS/1412	Gallus gallus	China	2014	Meq	3
KX290013.1	LCY	Gallus gallus	China	2011	Meq	3
KX506775.1	GX14PP03	Gallus gallus	China	2014	Meq	3
KX619428.1	DPR-Meq4	Gallus gallus	India	2014	Meq	3
KX966280.1	LZ1309	Gallus gallus	China	2015	Meq	3
KY113150.1	TN1014/16	Gallus gallus	Tunisia	2016	Meq	4
KY651231.1	GADVASU-M1	Gallus gallus	India	2016	Meq	5
KY651232.1	GADVASU-M2	Gallus gallus	India	2016	Meq	5
KY651233.1	GADVASU-M3	Gallus gallus	India	2016	Meq	5
KY651234.1	GADVASU-M4	Gallus gallus	India	2016	Meq	5
KY651235.1	GADVASU-M5	Gallus gallus	India	2016	Meq	5
LC137000.1	MDV-OkiH26035-2014	Gallus gallus	Japan	2014	Meq	4
LC137001.1	MDV-OkiH26070-2014	Gallus gallus	Japan	2014	Meq	3
LC195187.1	B2015	Gallus gallus	India	2015	Meq	5
LC195188.1	N2015	Gallus gallus	India	2015	Meq	5
LC385868.1	Kgw-c1	Gallus gallus	Japan	2010	Meq	5
LC385869.1	Tkc-c1	Gallus gallus	Japan	2004	Meq	4
LC385870.1	Sit-c1	Gallus gallus	Japan	2016	VS-Meq	1
LC385871.2	Nr-c1	Gallus gallus	Japan	2004	Meq	3
LC385872.1	Me-c1	Gallus gallus	Japan	2004	Meq	3
LC385873.1	MD239	Gallus gallus	Japan	1980	Meq	3
LC385874.1	Kgw-c2	Gallus gallus	Japan	2012	S-Meq	2
LC589272.1	Kgs-c1	Gallus gallus	Japan	2014	Meq	3
MF431493.1	ATE2539	Gallus gallus	Hungary	2000	Meq	5
MF431494.1	EU-1	Gallus gallus	Israel	1992	Meq	5
MF431495.1	MD70/13	Gallus gallus	Hungary	1970	Meq	5
MF431496.1	Polen5	Gallus gallus	Poland	2010	Meq	4
MG518371.1	HNLC503	Gallus gallus	China	2011	L-Meq	7
MH428671.1	Elfeil-15A	Gallus gallus	Egypt	2015	Meq	4
MH428672.1	Elfeil-15B	Gallus gallus	Egypt	2015	Meq	3
MH428673.1	Elfeil-15C	Gallus gallus	Egypt	2015	Meq	4
MK040409.1	PA1	Gallus gallus	USA	2013	Meq	2
MK040410.1	PA2	Gallus gallus	USA	2013	Meq	2
MK040411.1	PA3	Gallus gallus	USA	2014	Meq	3
MK040412.1	PA4	Gallus gallus	USA	2014	Meq	4
MK040413.1	PA5	Gallus gallus	USA	2015	Meq	4
MK041219.1	TN 1013/16	Gallus gallus	Tunisia	2016	Meq	4
MK046676.1	Js201801	Gallus gallus	China	2018	Meq	3
MK139660.1	GaHV-2/Italy/Ck/487/15	Gallus gallus	Italy	2015	Meq	5
MK139661.1	GaHV-2/Italy/Ck/507/15	Gallus gallus	Italy	2015	L-Meq	9
MK139662.1	GaHV-2/Italy/Ck/509/15	Gallus gallus	Italy	2015	L-Meq	9
MK139663.1	GaHV-2/Italy/Ck/510/15	Gallus gallus	Italy	2015	L-Meq	9
MK139664.1	GaHV-2/Italy/Ck/562/15	Gallus gallus	Italy	2015	L-Meq	9
MK139665.1	GaHV-2/Italy/Ck/599/16	Gallus gallus	Italy	2016	L-Meq	9
MK139666.1	GaHV-2/Italy/Ck/625/16	Gallus gallus	Italy	2016	Meq	4
MK139667.1	GaHV-2/Italy/Ck/674/16	Gallus gallus	Italy	2016	Meq	4
MK139668.1	GaHV-2/Italy/Ck/689/16	Gallus gallus	Italy	2016	Meq	4
MK139669.1	GaHV-2/Italy/Ck/722/16	Gallus gallus	Italy	2016	Meq	4
MK139670.1	GaHV-2/Italy/Ck/801/17	Gallus gallus	Italy	2017	Meq	4
MK139671.1	GaHV-2/Italy/Ck/810/17	Gallus gallus	Italy	2017	Meq	4
MK139672.1	GaHV-2/Italy/Ck/847/17	Gallus gallus	Italy	2017	L-Meq	9
MK139673.1	GaHV-2/Italy/Ck/848/17	Gallus gallus	Italy	2017	L-Meq	9
MK139674.1	GaHV-2/Italy/Ck/850/17	Gallus gallus	Italy	2017	Meq	5
MK139675.1	GaHV-2/Italy/Ck/852/17	Gallus gallus	Italy	2017	Meq	4
MK139676.1	GaHV-2/Italy/Ck/853/17	Gallus gallus	Italy	2017	Meq	4
MK139677.1	GaHV-2/Italy/Ck/854/17	Gallus gallus	Italy	2017	Meq	4
MK139678.1	GaHV-2/Italy/Ck/855/17	Gallus gallus	Italy	2017	S-Meq	2
MK388077.1	MD/HYD/18/002	Gallus gallus	India	2018	Meq	5
MK388078.1	MD/HYD/18/003	Gallus gallus	India	2018	Meq	5
MK388079.1	MD/HYD/18/006	Gallus gallus	India	2018	Meq	5
MK388080.1	MD/HYD/18/007	Gallus gallus	India	2018	Meq	5
MK388081.1	MD/HYD/18/008	Gallus gallus	India	2018	Meq	5
MK388082.1	MD/HYD/18/009	Gallus gallus	India	2018	Meq	5
MK388083.1	MD/HYD/18/011	Gallus gallus	India	2018	Meq	5
MK388084.1	MD/HYD/18/012	Gallus gallus	India	2018	Meq	5
MK388085.1	MD/HYD/18/013	Gallus gallus	India	2018	Meq	5
MK388086.1	MD/HYD/18/015	Gallus gallus	India	2018	Meq	5
MK388087.1	MD/HYD/18/016	Gallus gallus	India	2018	Meq	5
MK388088.1	MD/HYD/18/018	Gallus gallus	India	2018	Meq	5
MK388089.1	MD/HYD/18/019	Gallus gallus	India	2018	Meq	5
MK584542.1	KeralaMuyd-3F	Gallus gallus	India	2014	Meq	4
MK584545.1	Keralakodapanam-6F	Gallus gallus	India	2014	Meq	4
MK584548.1	KeralaWyd-Ct	not available	India	2014	Meq	4
MK855054.1	GaHV-2/Italy/Ck/456/15	Gallus gallus	Italy	2015	Meq	4
MK855055.1	GaHV-2/Italy/Ck/498/15	Gallus gallus	Italy	2015	Meq	4
MK855056.1	GaHV-2/Italy/Ck/513/15	Gallus gallus	Italy	2015	Meq	4
MK855057.1	GaHV-2/Italy/Ck/515/15	Gallus gallus	Italy	2015	Meq	4
MK855058.1	GaHV-2/Italy/Ck/559/15	Gallus gallus	Italy	2015	Meq	4
MK855059.1	GaHV-2/Italy/Ck/561/15	Gallus gallus	Italy	2015	Meq	4
MK855060.1	GaHV-2/Italy/Ck/565/15	Gallus gallus	Italy	2015	Meq	4
MK855061.1	GaHV-2/Italy/Ck/567/15	Gallus gallus	Italy	2015	Meq	4
MK855062.1	GaHV-2/Italy/Ck/757/17	Gallus gallus	Italy	2017	Meq	4
MK855063.1	GaHV-2/Italy/Ck/875/18	Gallus gallus	Italy	2018	Meq	4
MK855064.1	GaHV-2/Italy/Ck/876/18	Gallus gallus	Italy	2018	Meq	4
MK855065.1	GaHV-2/Italy/Ck/921/18	Gallus gallus	Italy	2018	Meq	4
MK855066.1	GaHV-2/Italy/Ck/1083/18	Gallus gallus	Italy	2018	Meq	4
MK934496.1	MD12	Gallus gallus	China	2018	Meq	3
MK934497.1	MD13	Gallus gallus	China	2018	Meq	3
MK934498.1	MD14	Gallus gallus	China	2018	Meq	3
MK934499.1	MD15	Gallus gallus	China	2018	Meq	3
MK934500.1	MD17	Gallus gallus	China	2018	Meq	3
MK934501.1	MD6	Gallus gallus	China	2018	Meq	3
MK934502.1	TMD1	Meleagris gallopavo	China	2018	Meq	3
MK934503.1	TMD10	Meleagris gallopavo	China	2018	Meq	3
MK934504.1	TMD11	Meleagris gallopavo	China	2018	Meq	3
MK934505.1	TMD16	Meleagris gallopavo	China	2018	Meq	3
MK934506.1	TMD3	Meleagris gallopavo	China	2018	Meq	3
MK934507.1	TMD5	Meleagris gallopavo	China	2018	Meq	3
MN017102.1	GaHV-2/Italy/Turkey/601/16	Meleagris gallopavo	Italy	2016	Meq	4
MN161574.1	LYC	not available	Ethiopia	2019	Meq	3
MN307129.1	AH2C	Gallus gallus	China	2018	Meq	3
MN307130.1	AH3C	Gallus gallus	China	2018	Meq	3
MN518896.1	GaHV-2/Italy/Ck/419/14	Gallus gallus	Italy	2014	L-Meq	9
MN518897.1	GaHV-2/Italy/Ck/420/14	Gallus gallus	Italy	2014	L-Meq	9
MN817545.1	TrMDV1/19	Gallus gallus	Turkey	2019	Meq	5
MN908956.1	Ismailia-2	Gallus gallus	Egypt	2019	Meq	3
MN908957.1	Ismailia-3	Gallus gallus	Egypt	2019	Meq	3
MN943285.1	GX17NNM1	Gallus gallus	China	2017	Meq	3
MN943286.1	GX17NNM2	Gallus gallus	China	2017	Meq	3
MN943287.1	GX17NNM3	Gallus gallus	China	2017	Meq	3
MN943288.1	GX17NNM4	Gallus gallus	China	2017	Meq	3
MN943289.1	GX17NNM5	Gallus gallus	China	2017	Meq	3
MN943290.1	GX17NNM6	Gallus gallus	China	2017	Meq	3
MN943291.1	GX17NNM7	Gallus gallus	China	2017	Meq	3
MN943292.1	GX17YLM1	Gallus gallus	China	2018	Meq	3
MN943293.1	GX18GGM1	Gallus gallus	China	2018	Meq	3
MN943294.1	GX18LZM1	Gallus gallus	China	2018	Meq	3
MN943295.1	GX18NNM1	Gallus gallus	China	2018	Meq	3
MN943296.1	GX18NNM2	Gallus gallus	China	2018	Meq	3
MN943297.2	GX18NNM3	Gallus gallus	China	2018	Meq	3
MN943298.1	GX18NNM4	Gallus gallus	China	2018	Meq	3
MN943299.1	GX18NNM5	Gallus gallus	China	2018	Meq	3
MN943300.1	GX18NNM6	Gallus gallus	China	2018	Meq	3
MN943301.1	GX18QZM1	Gallus gallus	China	2018	Meq	3
MN943302.1	GX19GGM1	Gallus gallus	China	2019	Meq	3
MN943303.1	GX19NNM1	Gallus gallus	China	2019	Meq	3
MN943304.1	GX19NNM2	Gallus gallus	China	2019	Meq	3
MN943305.1	GX19YLM1	Gallus gallus	China	2019	Meq	3
MN943306.1	GX19YLM3	Gallus gallus	China	2019	Meq	3
MN943307.1	GX19YLM4	Gallus gallus	China	2019	Meq	3
MT799498.1	GD20ZW1	Gallus gallus	China	2020	Meq	3
MT799499.1	GD20ZW2	Gallus gallus	China	2020	Meq	3
MT799500.1	GD20ZW3	Gallus gallus	China	2020	Meq	3
MT799501.1	GD20ZW4	Gallus gallus	China	2020	Meq	3
MT799502.1	GD20ZW5	Gallus gallus	China	2020	Meq	3
MT799503.1	GD20QY04A	Gallus gallus	China	2020	Meq	3
MT799504.1	GD20QY04B	Gallus gallus	China	2020	Meq	3
MT799505.1	GX20YL1	Gallus gallus	China	2020	Meq	3
MT799506.1	GX20GG1	Gallus gallus	China	2020	Meq	2
MT799507.1	GX20GG2	Gallus gallus	China	2020	Meq	2
MT799508.1	GX20GG3	Gallus gallus	China	2020	Meq	3
MT799509.1	GX20GG4	Gallus gallus	China	2020	Meq	3
MT799510.1	GX20NN1	Gallus gallus	China	2020	Meq	3
MT799511.1	GX20NN2	Gallus gallus	China	2020	Meq	3
MT799512.1	YN20KM01	Gallus gallus	China	2020	Meq	3
MW046290.1	GX18NNM7	Gallus gallus	China	2018	Meq	5
MW046291.1	GD20M2	Gallus gallus	China	2020	Meq	2
MW046292.1	GX19NNM3	Gallus gallus	China	2019	Meq	3
MW046293.1	GX19YLM5	Gallus gallus	China	2019	Meq	3
MW196443.1	YL2002	Gallus gallus	China	2020	Meq	3
MW219788.1	MDV/2011/Akcdg/TUR	Gallus gallus	Turkey	2011	Meq	3
MW219789.1	MDV/2013/Dyrbkr-65/TUR	Gallus gallus	Turkey	2013	Meq	5
MW219790.1	MDV/2014/Dyrbkr-66/TUR	Gallus gallus	Turkey	2014	Meq	5
MW219791.1	MDV/2015/Elzg-918/TUR	Gallus gallus	Turkey	2015	Meq	5
MW219792.1	MDV/2016/Kn-Adymn/TUR	Gallus gallus	Turkey	2016	Meq	5
MW219793.1	MDV/2016/Elzg-97/TUR	Gallus gallus	Turkey	2016	Meq	4
MW219794.1	MDV/2017/Elzg-35/TUR	Gallus gallus	Turkey	2017	Meq	5
MW219795.1	MDV/2017/Elzg-21/TUR	Gallus gallus	Turkey	2017	Meq	5
MW219796.1	MDV/2018/L/Elzg/TUR	Gallus gallus	Turkey	2018	Meq	3
MW219797.1	MDV/2019/A/Elzg/TUR	Gallus gallus	Turkey	2019	Meq	4
MW219798.1	MDV/2020/L/Elzg/TUR	Gallus gallus	Turkey	2020	Meq	5
OK322357.1	MDV-1/TR-21/turkey	Meleagris gallopavo	Turkey	2021	Meq	4
ON228225	USP-1015	Gallus gallus	Brazil	2018	Meq	3
ON228226	USP-1023	Gallus gallus	Brazil	2018	Meq	3
ON228227	USP-1284	Gallus gallus	Brazil	2019	Meq	5
ON228228	USP-1305	Gallus gallus	Brazil	2019	Meq	5
ON228229	USP-1322	Gallus gallus	Brazil	2018	Meq	3
ON228230	USP-1323	Gallus gallus	Brazil	2019	Meq	3
ON228231	USP-1324	Gallus gallus	Brazil	2019	Meq	3
ON228232	USP-1325	Gallus gallus	Brazil	2019	Meq	3
ON228233	USP-1328	Gallus gallus	Brazil	2019	Meq	4
ON228234	USP-1334	Gallus gallus	Brazil	2019	Meq	3
ON228235	USP-1374	Gallus gallus	Brazil	2019	Meq	5
ON228236	USP-1379	Gallus gallus	Brazil	2019	Meq	3
ON228237	USP-1458	Gallus gallus	Brazil	2019	Meq	5
ON228238	USP-1480	Gallus gallus	Brazil	2019	Meq	5
ON228239	USP-1481	Gallus gallus	Brazil	2019	Meq	5
ON228240	USP-1482	Gallus gallus	Brazil	2019	Meq	3
ON228241	USP-1483	Gallus gallus	Brazil	2019	Meq	3
ON228242	USP-1487	Gallus gallus	Brazil	2019	Meq	3
ON228243	USP-1525	Gallus gallus	Brazil	2020	Meq	3
ON228244	USP-1577	Gallus gallus	Brazil	2020	Meq	3
ON228245	USP-1876	Gallus gallus	Brazil	2020	Meq	3
ON228246	USP-1879	Gallus gallus	Brazil	2020	L-Meq	7
ON228247	USP-1881	Gallus gallus	Brazil	2020	Meq	3
ON228248	USP-1882	Gallus gallus	Brazil	2020	Meq	3
ON228249	USP-1920	Gallus gallus	Brazil	2021	Meq	3
ON228250	USP-1936	Gallus gallus	Brazil	2021	Meq	3
ON228251	USP-1937	Gallus gallus	Brazil	2021	Meq	3
ON228252	USP-1948	Gallus gallus	Brazil	2021	Meq	3
ON228253	USP-2193	Gallus gallus	Brazil	2021	Meq	5
ON228254	USP-2449	Gallus gallus	Brazil	2022	Meq	3
PP783759	USP-386	Gallus gallus	Brazil	2010	Meq	5
PP783760	USP-1171	Gallus gallus	Brazil	2018	S-Meq	2
PP783761	USP-1540	Gallus gallus bankiva	Peru	2019	L-Meq	7
PP783762	USP-1790	Gallus gallus	Brazil	2020	L-Meq	7
PP783763	USP-1873	Pavo cristatus	Brazil	2020	L-Meq	7
PP783764	USP-2429	Gallus gallus	Brazil	2022	Meq	3
